# Supplementary material for: New Antibacterial Chloro-Containing Polyketides from the Alga-Derived Fungus Asteromyces cruciatus KMM 4696
Source: J Fungi (Basel). 2022 Apr 27;8(5):454. doi: 10.3390/jof8050454 (PMC9147975; doi:10.3390/jof8050454)
Supplement: Supplementary file 1 [file jof-08-00454-s001.zip]

Archive with 1 entries (1 files):
- jof-1617096-supplementary.pdf
